# Supplementary material for: Molecular Evolution of the Vacuolar Iron Transporter (VIT) Family Genes in 14 Plant Species
Source: Genes (Basel). 2019 Feb 14;10(2):144. doi: 10.3390/genes10020144 (PMC6409731; doi:10.3390/genes10020144)
Supplement: Supplementary file 1 [file genes-10-00144-s001.zip]

Archive with 7 entries (6 files):
- supplentary data/Fig. S1.pdf
- supplentary data/Fig. S2.pdf
- supplentary data/Fig. S3.pdf
- supplentary data/Table S1.doc
- supplentary data/Table S2.doc
- supplentary data/Table S3.xls
- supplentary data/
