# Supplementary material for: Molecular Evolution of the Vacuolar Iron Transporter (VIT) Family Genes in 14 Plant Species
Source: Genes (Basel). 2019 Feb 14;10(2):144. doi: 10.3390/genes10020144 (PMC6409731; doi:10.3390/genes10020144)
Supplement: Supplementary file 1 [file genes-10-00144-s001.zip › supplentary data/Table S3.xls]

## Sheet: interactions
Table S3: Interaction between soybean VITs (in red) and other proteins predicted by the STRING database.
#node1	node2	node1_string_internal_id	node2_string_internal_id	node1_external_id	node2_external_id	neighborhood_on_chromosome	gene_fusion	phylogenetic_cooccurrence	homology	coexpression	experimentally_determined_interaction	database_annotated	automated_textmining	combined_score
AP1A	Glyma.05G240600	198742	196352	3847.Glyma.06G205800	3847.Glyma.05G240600	0	0	0	0	0	0.529	0	0	0.529
GLU	Glyma.02G072200	190550	186943	3847.Glyma.03G128300	3847.Glyma.02G072200	0.411	0	0	0	0.235	0.965	0	0.561	0.992
GLU	GS1gamma2	190550	188621	3847.Glyma.03G128300	3847.Glyma.02G244000	0.6	0	0	0	0.546	0	0.697	0.561	0.972
Glyma.04G236900	Glyma.01G160600	194115	185404	3847.Glyma.04G236900	3847.Glyma.01G160600	0.412	0	0	0	0.091	0	0	0.112	0.483
Glyma.04G236900	Glyma.02G072200	194115	186943	3847.Glyma.04G236900	3847.Glyma.02G072200	0.49	0	0	0	0.321	0.973	0.9	0.592	0.999
Glyma.04G236900	Glyma.02G082500	194115	187046	3847.Glyma.04G236900	3847.Glyma.02G082500	0.412	0	0	0	0.091	0	0	0.112	0.483
Glyma.04G236900	GS1gamma2	194115	188621	3847.Glyma.04G236900	3847.Glyma.02G244000	0.6	0	0	0	0.677	0	0.995	0.592	0.999
Glyma.04G236900	GLU	194115	190550	3847.Glyma.04G236900	3847.Glyma.03G128300	0.6	0	0.527	0.913	0.893	0.999	0.999	0.872	0.999
Glyma.05G121300	Glyma.04G236900	195483	194115	3847.Glyma.05G121300	3847.Glyma.04G236900	0.412	0	0	0	0.091	0	0	0.112	0.483
Glyma.05G121400	Glyma.04G236900	195484	194115	3847.Glyma.05G121400	3847.Glyma.04G236900	0.412	0	0	0	0.091	0	0	0.112	0.483
Glyma.05G121500	Glyma.04G236900	195485	194115	3847.Glyma.05G121500	3847.Glyma.04G236900	0.412	0	0	0	0.091	0	0	0.112	0.483
Glyma.05G121600	GLU	195486	190550	3847.Glyma.05G121600	3847.Glyma.03G128300	0.288	0	0	0	0.087	0	0	0.188	0.426
Glyma.05G121600	Glyma.04G236900	195486	194115	3847.Glyma.05G121600	3847.Glyma.04G236900	0.412	0	0	0	0.091	0	0	0.112	0.483
Glyma.05G240600	Glyma.04G236900	196352	194115	3847.Glyma.05G240600	3847.Glyma.04G236900	0.412	0	0	0	0.091	0	0	0.112	0.483
Glyma.05G240600	Glyma.05G121400	196352	195484	3847.Glyma.05G240600	3847.Glyma.05G121400	0	0	0.448	0	0	0	0	0	0.448
Glyma.05G240600	Glyma.04G159300	196352	193376	3847.Glyma.05G240600	3847.Glyma.04G159300	0	0	0	0	0	0.529	0	0	0.529
Glyma.05G240600	Glyma.05G121600	196352	195486	3847.Glyma.05G240600	3847.Glyma.05G121600	0	0	0.471	0	0	0	0	0.331	0.63
Glyma.06G127400	GLU	197978	190550	3847.Glyma.06G127400	3847.Glyma.03G128300	0.6	0	0.527	0.913	0.893	0.999	0.999	0.872	0.999
Glyma.06G127400	Glyma.04G236900	197978	194115	3847.Glyma.06G127400	3847.Glyma.04G236900	0.6	0	0.527	0.99	0.999	0.999	0.999	0.999	0.999
Glyma.06G127400	Glyma.05G121300	197978	195483	3847.Glyma.06G127400	3847.Glyma.05G121300	0.412	0	0	0	0.091	0	0	0.112	0.483
Glyma.06G127400	Glyma.05G121400	197978	195484	3847.Glyma.06G127400	3847.Glyma.05G121400	0.412	0	0	0	0.091	0	0	0.112	0.483
Glyma.06G127400	Glyma.05G121500	197978	195485	3847.Glyma.06G127400	3847.Glyma.05G121500	0.412	0	0	0	0.091	0	0	0.112	0.483
Glyma.06G127400	Glyma.05G240600	197978	196352	3847.Glyma.06G127400	3847.Glyma.05G240600	0.412	0	0	0	0.091	0	0	0.112	0.483
Glyma.06G127400	Glyma.01G160600	197978	185404	3847.Glyma.06G127400	3847.Glyma.01G160600	0.412	0	0	0	0.091	0	0	0.112	0.483
Glyma.06G127400	Glyma.02G072200	197978	186943	3847.Glyma.06G127400	3847.Glyma.02G072200	0.49	0	0	0	0.321	0.973	0.9	0.592	0.999
Glyma.06G127400	Glyma.02G082500	197978	187046	3847.Glyma.06G127400	3847.Glyma.02G082500	0.412	0	0	0	0.091	0	0	0.112	0.483
Glyma.06G127400	GS1gamma2	197978	188621	3847.Glyma.06G127400	3847.Glyma.02G244000	0.6	0	0	0	0.677	0	0.995	0.592	0.999
Glyma.06G127400	Glyma.05G121600	197978	195486	3847.Glyma.06G127400	3847.Glyma.05G121600	0.412	0	0	0	0.091	0	0	0.112	0.483
Glyma.07G104500	GLU	200918	190550	3847.Glyma.07G104500	3847.Glyma.03G128300	0.6	0	0	0	0.546	0	0.697	0.648	0.978
Glyma.07G104500	Glyma.04G236900	200918	194115	3847.Glyma.07G104500	3847.Glyma.04G236900	0.6	0	0	0	0.677	0	0.995	0.592	0.999
Glyma.07G104500	Glyma.06G127400	200918	197978	3847.Glyma.07G104500	3847.Glyma.06G127400	0.6	0	0	0	0.677	0	0.995	0.592	0.999
Glyma.07G104500	Glyma.02G072200	200918	186943	3847.Glyma.07G104500	3847.Glyma.02G072200	0.042	0	0	0	0.07	0	0.9	0.496	0.949
Glyma.07G104500	GS1gamma2	200918	188621	3847.Glyma.07G104500	3847.Glyma.02G244000	0	0	0.527	0.988	0	0	0.8	0	0.801
Glyma.08G047500	AP1A	203055	198742	3847.Glyma.08G047500	3847.Glyma.06G205800	0	0	0	0	0	0.529	0	0	0.529
Glyma.08G047500	Glyma.04G236900	203055	194115	3847.Glyma.08G047500	3847.Glyma.04G236900	0.412	0	0	0	0.091	0	0	0.112	0.483
Glyma.08G047500	Glyma.05G121400	203055	195484	3847.Glyma.08G047500	3847.Glyma.05G121400	0	0	0.489	0	0	0	0	0	0.489
Glyma.08G047500	Glyma.06G127400	203055	197978	3847.Glyma.08G047500	3847.Glyma.06G127400	0.412	0	0	0	0.091	0	0	0.112	0.483
Glyma.08G047500	Glyma.04G159300	203055	193376	3847.Glyma.08G047500	3847.Glyma.04G159300	0	0	0	0	0	0.529	0	0	0.529
Glyma.08G075900	Glyma.04G236900	203333	194115	3847.Glyma.08G075900	3847.Glyma.04G236900	0.412	0	0	0	0.091	0	0	0.112	0.483
Glyma.08G075900	Glyma.06G127400	203333	197978	3847.Glyma.08G075900	3847.Glyma.06G127400	0.412	0	0	0	0.091	0	0	0.112	0.483
Glyma.08G075900	Glyma.08G047500	203333	203055	3847.Glyma.08G075900	3847.Glyma.08G047500	0	0	0.436	0	0	0	0	0	0.436
Glyma.08G076000	Glyma.04G236900	203334	194115	3847.Glyma.08G076000	3847.Glyma.04G236900	0.412	0	0	0	0.091	0	0	0.112	0.483
Glyma.08G076000	Glyma.06G127400	203334	197978	3847.Glyma.08G076000	3847.Glyma.06G127400	0.412	0	0	0	0.091	0	0	0.112	0.483
Glyma.08G076100	Glyma.04G236900	203335	194115	3847.Glyma.08G076100	3847.Glyma.04G236900	0.412	0	0	0	0.091	0	0	0.112	0.483
Glyma.08G076100	Glyma.06G127400	203335	197978	3847.Glyma.08G076100	3847.Glyma.06G127400	0.412	0	0	0	0.091	0	0	0.112	0.483
Glyma.08G076200	Glyma.04G236900	203336	194115	3847.Glyma.08G076200	3847.Glyma.04G236900	0.412	0	0	0	0.091	0	0	0.112	0.483
Glyma.08G076200	Glyma.06G127400	203336	197978	3847.Glyma.08G076200	3847.Glyma.06G127400	0.412	0	0	0	0.091	0	0	0.112	0.483
Glyma.08G076300	Glyma.04G236900	203337	194115	3847.Glyma.08G076300	3847.Glyma.04G236900	0.412	0	0	0	0.091	0	0	0.112	0.483
Glyma.08G076300	Glyma.05G240600	203337	196352	3847.Glyma.08G076300	3847.Glyma.05G240600	0	0	0.466	0	0	0	0	0.331	0.627
Glyma.08G076300	Glyma.06G127400	203337	197978	3847.Glyma.08G076300	3847.Glyma.06G127400	0.412	0	0	0	0.091	0	0	0.112	0.483
Glyma.08G076300	Glyma.08G047500	203337	203055	3847.Glyma.08G076300	3847.Glyma.08G047500	0	0	0.499	0	0	0	0	0.331	0.65
Glyma.08G181900	Glyma.04G236900	204386	194115	3847.Glyma.08G181900	3847.Glyma.04G236900	0.412	0	0	0	0.091	0	0	0.112	0.483
Glyma.08G181900	Glyma.05G240600	204386	196352	3847.Glyma.08G181900	3847.Glyma.05G240600	0	0	0.456	0	0	0	0	0	0.456
Glyma.08G181900	Glyma.06G127400	204386	197978	3847.Glyma.08G181900	3847.Glyma.06G127400	0.412	0	0	0	0.091	0	0	0.112	0.483
Glyma.08G181900	Glyma.08G047500	204386	203055	3847.Glyma.08G181900	3847.Glyma.08G047500	0	0	0.493	0	0	0	0	0	0.493
Glyma.09G085300	Glyma.04G236900	207042	194115	3847.Glyma.09G085300	3847.Glyma.04G236900	0.073	0	0	0	0.068	0	0	0.495	0.525
Glyma.09G085300	Glyma.05G240600	207042	196352	3847.Glyma.09G085300	3847.Glyma.05G240600	0	0	0	0	0	0	0	0.529	0.529
Glyma.09G085300	Glyma.06G127400	207042	197978	3847.Glyma.09G085300	3847.Glyma.06G127400	0.073	0	0	0	0.068	0	0	0.495	0.525
Glyma.09G085300	Glyma.08G047500	207042	203055	3847.Glyma.09G085300	3847.Glyma.08G047500	0	0	0	0	0	0	0	0.529	0.529
Glyma.11G083300	Glyma.04G236900	212672	194115	3847.Glyma.11G083300	3847.Glyma.04G236900	0.412	0	0	0	0.091	0	0	0.112	0.483
Glyma.11G083300	Glyma.06G127400	212672	197978	3847.Glyma.11G083300	3847.Glyma.06G127400	0.412	0	0	0	0.091	0	0	0.112	0.483
Glyma.12G109200	GLU	215523	190550	3847.Glyma.12G109200	3847.Glyma.03G128300	0.6	0	0	0	0.546	0	0.697	0.561	0.972
Glyma.12G109200	Glyma.04G236900	215523	194115	3847.Glyma.12G109200	3847.Glyma.04G236900	0.6	0	0	0	0.677	0	0.995	0.592	0.999
Glyma.12G109200	Glyma.06G127400	215523	197978	3847.Glyma.12G109200	3847.Glyma.06G127400	0.6	0	0	0	0.677	0	0.995	0.592	0.999
Glyma.12G109200	Glyma.07G104500	215523	200918	3847.Glyma.12G109200	3847.Glyma.07G104500	0	0	0.526	0.925	0	0	0.8	0	0.807
Glyma.12G109200	Glyma.02G072200	215523	186943	3847.Glyma.12G109200	3847.Glyma.02G072200	0.042	0	0	0	0.07	0	0.9	0.496	0.949
Glyma.12G109200	GS1alpha	215523	207852	3847.Glyma.12G109200	3847.Glyma.09G173200	0	0	0.526	0.925	0	0	0.8	0	0.807
Glyma.12G109200	GS1gamma2	215523	188621	3847.Glyma.12G109200	3847.Glyma.02G244000	0	0	0.526	0.929	0	0	0.8	0	0.807
Glyma.14G162300	GLU	222005	190550	3847.Glyma.14G162300	3847.Glyma.03G128300	0.6	0	0.527	0.912	0.893	0.999	0.999	0.872	0.999
Glyma.14G162300	Glyma.04G236900	222005	194115	3847.Glyma.14G162300	3847.Glyma.04G236900	0.6	0	0.527	0.987	0.999	0.999	0.999	0.999	0.999
Glyma.14G162300	Glyma.05G121300	222005	195483	3847.Glyma.14G162300	3847.Glyma.05G121300	0.412	0	0	0	0.091	0	0	0.112	0.483
Glyma.14G162300	Glyma.05G121400	222005	195484	3847.Glyma.14G162300	3847.Glyma.05G121400	0.412	0	0	0	0.091	0	0	0.112	0.483
Glyma.14G162300	Glyma.05G121500	222005	195485	3847.Glyma.14G162300	3847.Glyma.05G121500	0.412	0	0	0	0.091	0	0	0.112	0.483
Glyma.14G162300	Glyma.05G240600	222005	196352	3847.Glyma.14G162300	3847.Glyma.05G240600	0.412	0	0	0	0.091	0	0	0.112	0.483
Glyma.14G162300	Glyma.06G127400	222005	197978	3847.Glyma.14G162300	3847.Glyma.06G127400	0.6	0	0.527	0.987	0.999	0.999	0.999	0.999	0.999
Glyma.14G162300	Glyma.07G104500	222005	200918	3847.Glyma.14G162300	3847.Glyma.07G104500	0.6	0	0	0	0.677	0	0.995	0.592	0.999
Glyma.14G162300	Glyma.08G047500	222005	203055	3847.Glyma.14G162300	3847.Glyma.08G047500	0.412	0	0	0	0.091	0	0	0.112	0.483
Glyma.14G162300	Glyma.08G075900	222005	203333	3847.Glyma.14G162300	3847.Glyma.08G075900	0.412	0	0	0	0.091	0	0	0.112	0.483
Glyma.14G162300	Glyma.08G076000	222005	203334	3847.Glyma.14G162300	3847.Glyma.08G076000	0.412	0	0	0	0.091	0	0	0.112	0.483
Glyma.14G162300	Glyma.08G076100	222005	203335	3847.Glyma.14G162300	3847.Glyma.08G076100	0.412	0	0	0	0.091	0	0	0.112	0.483
Glyma.14G162300	Glyma.08G076200	222005	203336	3847.Glyma.14G162300	3847.Glyma.08G076200	0.412	0	0	0	0.091	0	0	0.112	0.483
Glyma.14G162300	Glyma.08G076300	222005	203337	3847.Glyma.14G162300	3847.Glyma.08G076300	0.412	0	0	0	0.091	0	0	0.112	0.483
Glyma.14G162300	Glyma.08G181900	222005	204386	3847.Glyma.14G162300	3847.Glyma.08G181900	0.412	0	0	0	0.091	0	0	0.112	0.483
Glyma.14G162300	Glyma.09G085300	222005	207042	3847.Glyma.14G162300	3847.Glyma.09G085300	0.073	0	0	0	0.068	0	0	0.495	0.525
Glyma.14G162300	Glyma.11G083300	222005	212672	3847.Glyma.14G162300	3847.Glyma.11G083300	0.412	0	0	0	0.091	0	0	0.112	0.483
Glyma.14G162300	Glyma.12G109200	222005	215523	3847.Glyma.14G162300	3847.Glyma.12G109200	0.6	0	0	0	0.677	0	0.995	0.592	0.999
Glyma.14G162300	Glyma.01G160600	222005	185404	3847.Glyma.14G162300	3847.Glyma.01G160600	0.412	0	0	0	0.091	0	0	0.112	0.483
Glyma.14G162300	Glyma.02G072200	222005	186943	3847.Glyma.14G162300	3847.Glyma.02G072200	0.49	0	0	0	0.321	0.973	0.9	0.74	0.999
Glyma.14G162300	Glyma.02G082500	222005	187046	3847.Glyma.14G162300	3847.Glyma.02G082500	0.412	0	0	0	0.091	0	0	0.112	0.483
Glyma.14G162300	GS1alpha	222005	207852	3847.Glyma.14G162300	3847.Glyma.09G173200	0.6	0	0	0	0.677	0	0.995	0.592	0.999
Glyma.14G162300	GS1gamma2	222005	188621	3847.Glyma.14G162300	3847.Glyma.02G244000	0.6	0	0	0	0.677	0	0.995	0.592	0.999
Glyma.14G162300	Glyma.05G121600	222005	195486	3847.Glyma.14G162300	3847.Glyma.05G121600	0.412	0	0	0	0.091	0	0	0.112	0.483
Glyma.14G162300	PERK1	222005	208027	3847.Glyma.14G162300	3847.Glyma.09G191300	0.066	0	0	0	0.143	0	0	0.354	0.437
Glyma.15G050400	Glyma.04G236900	223109	194115	3847.Glyma.15G050400	3847.Glyma.04G236900	0.412	0	0	0	0.091	0	0	0.112	0.483
Glyma.15G050400	Glyma.05G240600	223109	196352	3847.Glyma.15G050400	3847.Glyma.05G240600	0	0	0.457	0	0	0	0	0	0.457
Glyma.15G050400	Glyma.06G127400	223109	197978	3847.Glyma.15G050400	3847.Glyma.06G127400	0.412	0	0	0	0.091	0	0	0.112	0.483
Glyma.15G050400	Glyma.08G047500	223109	203055	3847.Glyma.15G050400	3847.Glyma.08G047500	0	0	0.493	0	0	0	0	0	0.493
Glyma.15G050400	Glyma.14G162300	223109	222005	3847.Glyma.15G050400	3847.Glyma.14G162300	0.412	0	0	0	0.091	0	0	0.112	0.483
Glyma.15G193400	Glyma.04G236900	224484	194115	3847.Glyma.15G193400	3847.Glyma.04G236900	0.073	0	0	0	0.068	0	0	0.495	0.525
Glyma.15G193400	Glyma.05G240600	224484	196352	3847.Glyma.15G193400	3847.Glyma.05G240600	0	0	0	0	0	0	0	0.529	0.529
Glyma.15G193400	Glyma.06G127400	224484	197978	3847.Glyma.15G193400	3847.Glyma.06G127400	0.073	0	0	0	0.068	0	0	0.495	0.525
Glyma.15G193400	Glyma.08G047500	224484	203055	3847.Glyma.15G193400	3847.Glyma.08G047500	0	0	0	0	0	0	0	0.529	0.529
Glyma.15G193400	Glyma.14G162300	224484	222005	3847.Glyma.15G193400	3847.Glyma.14G162300	0.073	0	0	0	0.068	0	0	0.495	0.525
Glyma.16G168200	Glyma.04G236900	226878	194115	3847.Glyma.16G168200	3847.Glyma.04G236900	0.412	0	0	0	0.091	0	0	0.112	0.483
Glyma.16G168200	Glyma.06G127400	226878	197978	3847.Glyma.16G168200	3847.Glyma.06G127400	0.412	0	0	0	0.091	0	0	0.112	0.483
Glyma.16G168200	Glyma.14G162300	226878	222005	3847.Glyma.16G168200	3847.Glyma.14G162300	0.412	0	0	0	0.091	0	0	0.112	0.483
Glyma.18G228200	Glyma.04G236900	232249	194115	3847.Glyma.18G228200	3847.Glyma.04G236900	0.412	0	0	0	0.091	0	0	0.112	0.483
Glyma.18G228200	Glyma.05G121300	232249	195483	3847.Glyma.18G228200	3847.Glyma.05G121300	0	0	0.42	0	0	0	0	0	0.42
Glyma.18G228200	Glyma.05G121500	232249	195485	3847.Glyma.18G228200	3847.Glyma.05G121500	0	0	0.413	0	0	0	0	0	0.413
Glyma.18G228200	Glyma.06G127400	232249	197978	3847.Glyma.18G228200	3847.Glyma.06G127400	0.412	0	0	0	0.091	0	0	0.112	0.483
Glyma.18G228200	Glyma.08G076000	232249	203334	3847.Glyma.18G228200	3847.Glyma.08G076000	0	0	0.403	0	0	0	0	0	0.403
Glyma.18G228200	Glyma.08G076100	232249	203335	3847.Glyma.18G228200	3847.Glyma.08G076100	0	0	0.431	0	0	0	0	0	0.431
Glyma.18G228200	Glyma.08G076200	232249	203336	3847.Glyma.18G228200	3847.Glyma.08G076200	0	0	0.411	0	0	0	0	0	0.411
Glyma.18G228200	Glyma.08G076300	232249	203337	3847.Glyma.18G228200	3847.Glyma.08G076300	0	0	0.401	0	0	0	0	0	0.401
Glyma.18G228200	Glyma.14G162300	232249	222005	3847.Glyma.18G228200	3847.Glyma.14G162300	0.412	0	0	0	0.091	0	0	0.112	0.483
Glyma.18G228200	Glyma.16G168200	232249	226878	3847.Glyma.18G228200	3847.Glyma.16G168200	0	0	0.42	0	0	0	0	0	0.42
Glyma.18G228200	Glyma.01G160600	232249	185404	3847.Glyma.18G228200	3847.Glyma.01G160600	0	0	0.415	0	0	0	0	0	0.415
Glyma.18G228200	Glyma.02G082500	232249	187046	3847.Glyma.18G228200	3847.Glyma.02G082500	0	0	0.427	0	0	0	0	0	0.427
Glyma.18G228200	Glyma.05G121600	232249	195486	3847.Glyma.18G228200	3847.Glyma.05G121600	0	0	0.404	0	0	0	0	0	0.404
Glyma.19G065600	GLU	233608	190550	3847.Glyma.19G065600	3847.Glyma.03G128300	0.6	0	0.527	0.89	0.893	0.999	0.999	0.872	0.999
Glyma.19G065600	Glyma.04G236900	233608	194115	3847.Glyma.19G065600	3847.Glyma.04G236900	0.6	0	0.527	0.989	0.999	0.999	0.999	0.999	0.999
Glyma.19G065600	Glyma.05G121300	233608	195483	3847.Glyma.19G065600	3847.Glyma.05G121300	0.412	0	0	0	0.091	0	0	0.112	0.483
Glyma.19G065600	Glyma.05G121400	233608	195484	3847.Glyma.19G065600	3847.Glyma.05G121400	0.412	0	0	0	0.091	0	0	0.112	0.483
Glyma.19G065600	Glyma.05G121500	233608	195485	3847.Glyma.19G065600	3847.Glyma.05G121500	0.412	0	0	0	0.091	0	0	0.112	0.483
Glyma.19G065600	Glyma.05G240600	233608	196352	3847.Glyma.19G065600	3847.Glyma.05G240600	0.412	0	0	0	0.091	0	0	0.112	0.483
Glyma.19G065600	Glyma.06G127400	233608	197978	3847.Glyma.19G065600	3847.Glyma.06G127400	0.6	0	0.527	0.989	0.999	0.999	0.999	0.999	0.999
Glyma.19G065600	Glyma.07G104500	233608	200918	3847.Glyma.19G065600	3847.Glyma.07G104500	0.6	0	0	0	0.677	0	0.995	0.592	0.999
Glyma.19G065600	Glyma.08G047500	233608	203055	3847.Glyma.19G065600	3847.Glyma.08G047500	0.412	0	0	0	0.091	0	0	0.112	0.483
Glyma.19G065600	Glyma.08G075900	233608	203333	3847.Glyma.19G065600	3847.Glyma.08G075900	0.412	0	0	0	0.091	0	0	0.112	0.483
Glyma.19G065600	Glyma.08G076000	233608	203334	3847.Glyma.19G065600	3847.Glyma.08G076000	0.412	0	0	0	0.091	0	0	0.112	0.483
Glyma.19G065600	Glyma.08G076100	233608	203335	3847.Glyma.19G065600	3847.Glyma.08G076100	0.412	0	0	0	0.091	0	0	0.112	0.483
Glyma.19G065600	Glyma.08G076200	233608	203336	3847.Glyma.19G065600	3847.Glyma.08G076200	0.412	0	0	0	0.091	0	0	0.112	0.483
Glyma.19G065600	Glyma.08G076300	233608	203337	3847.Glyma.19G065600	3847.Glyma.08G076300	0.412	0	0	0	0.091	0	0	0.112	0.483
Glyma.19G065600	Glyma.08G181900	233608	204386	3847.Glyma.19G065600	3847.Glyma.08G181900	0.412	0	0	0	0.091	0	0	0.112	0.483
Glyma.19G065600	Glyma.09G085300	233608	207042	3847.Glyma.19G065600	3847.Glyma.09G085300	0.073	0	0	0	0.068	0	0	0.495	0.525
Glyma.19G065600	Glyma.11G083300	233608	212672	3847.Glyma.19G065600	3847.Glyma.11G083300	0.412	0	0	0	0.091	0	0	0.112	0.483
Glyma.19G065600	Glyma.12G109200	233608	215523	3847.Glyma.19G065600	3847.Glyma.12G109200	0.6	0	0	0	0.677	0	0.995	0.592	0.999
Glyma.19G065600	Glyma.14G162300	233608	222005	3847.Glyma.19G065600	3847.Glyma.14G162300	0.6	0	0.527	0.989	0.999	0.999	0.999	0.999	0.999
Glyma.19G065600	Glyma.15G050400	233608	223109	3847.Glyma.19G065600	3847.Glyma.15G050400	0.412	0	0	0	0.091	0	0	0.112	0.483
Glyma.19G065600	Glyma.15G193400	233608	224484	3847.Glyma.19G065600	3847.Glyma.15G193400	0.073	0	0	0	0.068	0	0	0.495	0.525
Glyma.19G065600	Glyma.16G168200	233608	226878	3847.Glyma.19G065600	3847.Glyma.16G168200	0.412	0	0	0	0.091	0	0	0.112	0.483
Glyma.19G065600	Glyma.18G228200	233608	232249	3847.Glyma.19G065600	3847.Glyma.18G228200	0.412	0	0	0	0.091	0	0	0.112	0.483
Glyma.19G065600	Glyma.01G160600	233608	185404	3847.Glyma.19G065600	3847.Glyma.01G160600	0.412	0	0	0	0.091	0	0	0.112	0.483
Glyma.19G065600	Glyma.02G072200	233608	186943	3847.Glyma.19G065600	3847.Glyma.02G072200	0.49	0	0	0	0.321	0.973	0.9	0.592	0.999
Glyma.19G065600	Glyma.02G082500	233608	187046	3847.Glyma.19G065600	3847.Glyma.02G082500	0.412	0	0	0	0.091	0	0	0.112	0.483
Glyma.19G065600	GS1alpha	233608	207852	3847.Glyma.19G065600	3847.Glyma.09G173200	0.6	0	0	0	0.677	0	0.995	0.592	0.999
Glyma.19G065600	GS1beta2	233608	230428	3847.Glyma.19G065600	3847.Glyma.18G041100	0.6	0	0	0	0.677	0	0.995	0.592	0.999
Glyma.19G065600	GS1gamma2	233608	188621	3847.Glyma.19G065600	3847.Glyma.02G244000	0.6	0	0	0	0.677	0	0.995	0.592	0.999
Glyma.19G065600	GS-2	233608	223610	3847.Glyma.19G065600	3847.Glyma.15G102000	0.6	0	0	0	0.677	0	0.995	0.592	0.999
Glyma.19G065600	GSGmE	233608	222495	3847.Glyma.19G065600	3847.Glyma.14G213300	0.6	0	0	0	0.677	0	0.995	0.592	0.999
Glyma.19G065600	Glyma.05G121600	233608	195486	3847.Glyma.19G065600	3847.Glyma.05G121600	0.412	0	0	0	0.091	0	0	0.112	0.483
Glyma.19G065600	PERK1	233608	208027	3847.Glyma.19G065600	3847.Glyma.09G191300	0.066	0	0	0	0.143	0	0	0.354	0.437
Glyma.19G130800	GLU	234187	190550	3847.Glyma.19G130800	3847.Glyma.03G128300	0.6	0	0.527	0.99	0.153	0.999	0.849	0.626	0.999
Glyma.19G130800	Glyma.04G236900	234187	194115	3847.Glyma.19G130800	3847.Glyma.04G236900	0.6	0	0.527	0.917	0.893	0.999	0.999	0.872	0.999
Glyma.19G130800	Glyma.06G127400	234187	197978	3847.Glyma.19G130800	3847.Glyma.06G127400	0.6	0	0.527	0.917	0.893	0.999	0.999	0.872	0.999
Glyma.19G130800	Glyma.07G104500	234187	200918	3847.Glyma.19G130800	3847.Glyma.07G104500	0.6	0	0	0	0.546	0	0.968	0.561	0.997
Glyma.19G130800	Glyma.12G109200	234187	215523	3847.Glyma.19G130800	3847.Glyma.12G109200	0.6	0	0	0	0.546	0	0.968	0.561	0.997
Glyma.19G130800	Glyma.14G162300	234187	222005	3847.Glyma.19G130800	3847.Glyma.14G162300	0.6	0	0.527	0.916	0.893	0.999	0.999	0.872	0.999
Glyma.19G130800	Glyma.19G065600	234187	233608	3847.Glyma.19G130800	3847.Glyma.19G065600	0.6	0	0.527	0.895	0.893	0.999	0.999	0.872	0.999
Glyma.19G130800	Glyma.02G072200	234187	186943	3847.Glyma.19G130800	3847.Glyma.02G072200	0.411	0	0	0	0.235	0.965	0.9	0.561	0.999
Glyma.19G130800	GS1alpha	234187	207852	3847.Glyma.19G130800	3847.Glyma.09G173200	0.6	0	0	0	0.546	0	0.968	0.561	0.997
Glyma.19G130800	GS1beta2	234187	230428	3847.Glyma.19G130800	3847.Glyma.18G041100	0.6	0	0	0	0.546	0	0.968	0.561	0.997
Glyma.19G130800	GS1gamma2	234187	188621	3847.Glyma.19G130800	3847.Glyma.02G244000	0.6	0	0	0	0.546	0	0.968	0.561	0.997
Glyma.19G130800	GS-2	234187	223610	3847.Glyma.19G130800	3847.Glyma.15G102000	0.6	0	0	0	0.546	0	0.968	0.561	0.997
Glyma.19G130800	GSGmE	234187	222495	3847.Glyma.19G130800	3847.Glyma.14G213300	0.6	0	0	0	0.546	0	0.968	0.561	0.997
Glyma.20G166100	Glyma.04G236900	237091	194115	3847.Glyma.20G166100	3847.Glyma.04G236900	0.412	0	0	0	0.091	0	0	0.112	0.483
Glyma.20G166100	Glyma.06G127400	237091	197978	3847.Glyma.20G166100	3847.Glyma.06G127400	0.412	0	0	0	0.091	0	0	0.112	0.483
Glyma.20G166100	Glyma.14G162300	237091	222005	3847.Glyma.20G166100	3847.Glyma.14G162300	0.412	0	0	0	0.091	0	0	0.112	0.483
Glyma.20G166100	Glyma.18G228200	237091	232249	3847.Glyma.20G166100	3847.Glyma.18G228200	0	0	0.426	0	0	0	0	0	0.426
Glyma.20G166100	Glyma.19G065600	237091	233608	3847.Glyma.20G166100	3847.Glyma.19G065600	0.412	0	0	0	0.091	0	0	0.112	0.483
GS1alpha	GLU	207852	190550	3847.Glyma.09G173200	3847.Glyma.03G128300	0.6	0	0	0	0.546	0	0.697	0.561	0.972
GS1alpha	Glyma.04G236900	207852	194115	3847.Glyma.09G173200	3847.Glyma.04G236900	0.6	0	0	0	0.677	0	0.995	0.592	0.999
GS1alpha	Glyma.06G127400	207852	197978	3847.Glyma.09G173200	3847.Glyma.06G127400	0.6	0	0	0	0.677	0	0.995	0.592	0.999
GS1alpha	Glyma.07G104500	207852	200918	3847.Glyma.09G173200	3847.Glyma.07G104500	0	0	0.527	0.99	0	0	0.8	0	0.801
GS1alpha	Glyma.02G072200	207852	186943	3847.Glyma.09G173200	3847.Glyma.02G072200	0.042	0	0	0	0.07	0	0.9	0.496	0.949
GS1alpha	GS1gamma2	207852	188621	3847.Glyma.09G173200	3847.Glyma.02G244000	0	0	0.527	0.988	0	0	0.8	0	0.801
GS1beta2	GLU	230428	190550	3847.Glyma.18G041100	3847.Glyma.03G128300	0.6	0	0	0	0.546	0	0.697	0.561	0.972
GS1beta2	Glyma.04G236900	230428	194115	3847.Glyma.18G041100	3847.Glyma.04G236900	0.6	0	0	0	0.677	0	0.995	0.592	0.999
GS1beta2	Glyma.06G127400	230428	197978	3847.Glyma.18G041100	3847.Glyma.06G127400	0.6	0	0	0	0.677	0	0.995	0.592	0.999
GS1beta2	Glyma.07G104500	230428	200918	3847.Glyma.18G041100	3847.Glyma.07G104500	0	0	0.527	0.989	0	0	0.8	0	0.801
GS1beta2	Glyma.12G109200	230428	215523	3847.Glyma.18G041100	3847.Glyma.12G109200	0	0	0.526	0.925	0	0	0.8	0	0.807
GS1beta2	Glyma.14G162300	230428	222005	3847.Glyma.18G041100	3847.Glyma.14G162300	0.6	0	0	0	0.677	0	0.995	0.592	0.999
GS1beta2	Glyma.02G072200	230428	186943	3847.Glyma.18G041100	3847.Glyma.02G072200	0.042	0	0	0	0.07	0	0.9	0.496	0.949
GS1beta2	GS1alpha	230428	207852	3847.Glyma.18G041100	3847.Glyma.09G173200	0	0	0.527	0.989	0	0	0.8	0	0.801
GS1beta2	GS1gamma2	230428	188621	3847.Glyma.18G041100	3847.Glyma.02G244000	0	0	0.527	0.989	0	0	0.8	0	0.801
GS1beta2	GS-2	230428	223610	3847.Glyma.18G041100	3847.Glyma.15G102000	0	0	0.527	0.985	0	0	0.8	0.338	0.802
GS1beta2	GSGmE	230428	222495	3847.Glyma.18G041100	3847.Glyma.14G213300	0	0	0.527	0.989	0	0	0.8	0	0.801
GS1gamma2	Glyma.02G072200	188621	186943	3847.Glyma.02G244000	3847.Glyma.02G072200	0.042	0	0	0	0.07	0	0.9	0.496	0.949
GS-2	GLU	223610	190550	3847.Glyma.15G102000	3847.Glyma.03G128300	0.6	0	0	0	0.546	0	0.697	0.577	0.973
GS-2	Glyma.04G236900	223610	194115	3847.Glyma.15G102000	3847.Glyma.04G236900	0.6	0	0	0	0.677	0	0.995	0.592	0.999
GS-2	Glyma.06G127400	223610	197978	3847.Glyma.15G102000	3847.Glyma.06G127400	0.6	0	0	0	0.677	0	0.995	0.592	0.999
GS-2	Glyma.07G104500	223610	200918	3847.Glyma.15G102000	3847.Glyma.07G104500	0	0	0.527	0.985	0	0	0.8	0.338	0.802
GS-2	Glyma.12G109200	223610	215523	3847.Glyma.15G102000	3847.Glyma.12G109200	0	0	0.526	0.985	0	0	0.8	0	0.801
GS-2	Glyma.14G162300	223610	222005	3847.Glyma.15G102000	3847.Glyma.14G162300	0.6	0	0	0	0.677	0	0.995	0.592	0.999
GS-2	Glyma.02G072200	223610	186943	3847.Glyma.15G102000	3847.Glyma.02G072200	0.042	0	0	0	0.07	0	0.9	0.496	0.949
GS-2	GS1alpha	223610	207852	3847.Glyma.15G102000	3847.Glyma.09G173200	0	0	0.527	0.985	0	0	0.8	0.338	0.802
GS-2	GS1gamma2	223610	188621	3847.Glyma.15G102000	3847.Glyma.02G244000	0	0	0.527	0.985	0	0	0.8	0	0.801
GS-2	GSGmE	223610	222495	3847.Glyma.15G102000	3847.Glyma.14G213300	0	0	0.527	0.985	0	0	0.8	0.748	0.803
GSGmE	GLU	222495	190550	3847.Glyma.14G213300	3847.Glyma.03G128300	0.6	0	0	0	0.546	0	0.697	0.584	0.974
GSGmE	Glyma.04G236900	222495	194115	3847.Glyma.14G213300	3847.Glyma.04G236900	0.6	0	0	0	0.677	0	0.995	0.592	0.999
GSGmE	Glyma.06G127400	222495	197978	3847.Glyma.14G213300	3847.Glyma.06G127400	0.6	0	0	0	0.677	0	0.995	0.592	0.999
GSGmE	Glyma.07G104500	222495	200918	3847.Glyma.14G213300	3847.Glyma.07G104500	0	0	0.527	0.988	0	0	0.8	0.893	0.803
GSGmE	Glyma.12G109200	222495	215523	3847.Glyma.14G213300	3847.Glyma.12G109200	0	0	0.526	0.929	0	0	0.8	0	0.807
GSGmE	Glyma.14G162300	222495	222005	3847.Glyma.14G213300	3847.Glyma.14G162300	0.6	0	0	0	0.677	0	0.995	0.592	0.999
GSGmE	Glyma.02G072200	222495	186943	3847.Glyma.14G213300	3847.Glyma.02G072200	0.042	0	0	0	0.07	0	0.9	0.496	0.949
GSGmE	GS1alpha	222495	207852	3847.Glyma.14G213300	3847.Glyma.09G173200	0	0	0.527	0.988	0	0	0.8	0	0.801
GSGmE	GS1gamma2	222495	188621	3847.Glyma.14G213300	3847.Glyma.02G244000	0	0	0.527	0.99	0	0	0.8	0	0.801
PERK1	GLU	208027	190550	3847.Glyma.09G191300	3847.Glyma.03G128300	0	0	0	0	0.132	0	0	0.393	0.45
PERK1	Glyma.04G236900	208027	194115	3847.Glyma.09G191300	3847.Glyma.04G236900	0.066	0	0	0	0.143	0	0	0.354	0.437
PERK1	Glyma.06G127400	208027	197978	3847.Glyma.09G191300	3847.Glyma.06G127400	0.066	0	0	0	0.143	0	0	0.354	0.437
PERK1	Glyma.08G076200	208027	203336	3847.Glyma.09G191300	3847.Glyma.08G076200	0	0	0	0	0	0	0	0.766	0.766
